# Supplementary material for: Differences in the Molecular Profile between Primary Breast Carcinomas and Their Cutaneous Metastases
Source: Cancers (Basel). 2022 Feb 23;14(5):1151. doi: 10.3390/cancers14051151 (PMC8909188; doi:10.3390/cancers14051151)
Supplement: Supplementary file 1 [file cancers-14-01151-s001.zip]

Archive with 1 entries (1 files):
- cancers-1605205-supplementary.xlsx
