# Supplementary material for: Differences in the Molecular Profile between Primary Breast Carcinomas and Their Cutaneous Metastases
Source: Cancers (Basel). 2022 Feb 23;14(5):1151. doi: 10.3390/cancers14051151 (PMC8909188; doi:10.3390/cancers14051151)
Supplement: Supplementary file 1 [file cancers-14-01151-s001.zip › cancers-1605205-supplementary.xlsx]

## Sheet: Index
Supplementary tables
Table S1	Mutations and primers used for Sanger verifications.
Table S2	Clinicopathological features of the 33 patients.
Table S3	List of somatic mutations found in the breast cancer and cutaneous metastases subjected to NGS analysis.

## Sheet: Table S1
	Mutation
Gene	Protein	cDNA	Position Mutation	Forward Primer	Reverse Primer
PIK3CA	VGNRE105-109V	c.317_328del	chr3:179199139	CGACTTTGTGACCTTCGGCT	TACGAAGGTATTGGTTTAGACAGAA
	Y644H	c.1930T>C	chr3:179219967	AGATCGGCCATGCAGAAACT	TGCCAAAAGAAAAAGTGCCCAA
	H1047R	c.3140A>G	chr3:179234297	ACTGAGCAAGAGGCTTTGGA	CGGTCTTTGCCTGCTGAGAG
TP53	M246K	c.737T>A	chr17:7674226	CCTCATCTTGGGCCTGTGTT	CGGGGATGTGATGAGAGGTG
	R213*	c.637C>T	chr17:7674894	CCAGGCCTCTGATTCCTCAC	GCCACTGACAACCACCCTTA
	D184AX	c.550_551insC	chr17:7675061	AGTCACAGCACATGACGGAG	GTGAGGAATCAGAGGCCTGG
	H179R	c.536A>G	chr17:7675076	CCCTGACTTTCAACTCTGTCTC	CTCACCATCGCTATCTGAGCA
	K132E	c.394A>G	chr17:7675218
	C124*	c.372C>A	chr17:7675997	TGAAGCTCCCAGAATGCCAG	AAGTCTCATGGAAGCCAGCC
ERBB2	S310F	c.929C>T	chr17:39711955	TGGCTACATGTTCCTGATCTCC	CCTCTGCTGTCACCTCTTGG
	L755S	c.2264T>C	chr17:39723967	CTGGATCCCTGATGGGGAGA	TTGTTGGCTTTGGGGGATGT
Procedure with 40 cycles and 54 degrees of anneling

## Sheet: Table S2
Patients	Age	Menopausal status	Location	Histological type	Histological grade	LIV	Estrogen receptor	Progesterone receptor	Ki67	HER2	Surrogate molecular phenotype	Clinical Stage	pT	pN	NeoAdjuvante	Follow up from the diagnosis of primary tumors	Follow up from the diagnosis of cutaneous metastases	Exitus
Pt1	66	YES	Distance	IDC	3	NO	NO	NO	>15	NO	TN	IIIB	pT2	pN1	YES	16	4.4	YES
Pt2	65	YES	Distance	IDC	3	NO	NO	NO	>15	NO	TN	IB	pT1b	pN0	YES	26	12	YES
Pt3	45	YES	Distance	Apocrine	3	NO	NO	NO	>15	NO	TN	IIIB	pT2	pN1	YES	78	38	YES
Pt4	46	YES	Distance	Metaplastic chondroid carcinoma	3	NO	NO	NO	>15	NO	TN	IIIB	pT3	pN0	YES	13	0.3	YES
Pt5	50	YES	Local	IDC	3	YES	NO	NO	>15	NO	TN	IIIC	pT3	pN1	YES	28	9	YES
Pt6	46	NO	Local	IDC	2	NO	YES	YES	>15	NO	LumHER2-	IB	pT2	pN0	NO	88	54	NO
Pt7	67	YES	Distance	IDC	3	NO	YES	NO	>15	NO	LumHER2-	IIB	pT2	pN0	NO	108	0.1	YES
Pt8	68	YES	Distance	IDC	3	YES	NO	NO	>15	NO	TN	IIIC	pT4d	pN3	YES	42	20	YES
Pt9	72	YES	Distance	IDC	3	NO	NO	NO	>15	NO	TN	IB	pT1b	pN1	YES	42	34	YES
Pt10	64	YES	Local	IDC	3	YES	NO	NO	>15	NO	TN	IIIB	pT2	pN1	NO	24	9	YES
Pt11	63	YES	Distance	IDC	3	YES	NO	NO	>15	NO	TN	IIIC	pT2	pN3	YES	64	12	YES
Pt12	40	NO	Local	ILC	3	NO	YES	YES	⩽15	NO	LumHER2-	IV	NA	NA	YES	74	35	YES
Pt13	84	YES	Distance	ILC	2	YES	YES	NO	>15	NO	LumHER2-	IIA	pT2	pN0	NO	56	25	YES
Pt14	47	YES	Local	IDC	2	NO	YES	NO	⩽15	YES	LumHER2+	IV	NA	NA	YES	78	39	YES
Pt16	35	YES	Distance	IDC	3	YES	YES	YES	>15	YES	LumHER2+	IV	pT3	pN3	NO	99	3.1	YES
Pt18	53	YES	Distance	IDC	3	NO	YES	YES	>15	NO	LumHER2-	IIB	pT2	pN1	NO	52	25	YES
Pt19	39	YES	Distance	ILC	2	NO	YES	NO	>15	NO	LumHER2-	IIA	pT2	pN0	NO	69	51	YES
Pt20	83	YES	NA	IDC	2	YES	NO	NO	>15	YES	HER2+	IA	pT1C	pN1	NO	14	14	YES
Pt21	46	YES	Local	IDC	2	YES	YES	YES	>15	YES	LumHER2+	IIIA	pT2	pN3	NO	53	35.4	YES
Pt22	36	NO	Distance	IDC	2	NO	YES	YES	>15	NO	LumHER2-	IV	NA	NA	YES	10	10.4	YES
Pt23	50	YES	Distance	ILC	2	NO	YES	NO	⩽15	NO	LumHER2-	IV	NA	NA	YES	14	17	NO
Pt29	80	YES	Distance	IDC	3	YES	YES	YES	>15	NO	LumHER2-	IV	pT3	pN3	NO	17	1.1	YES
Pt30	84	YES	Local	IDC	3	NO	YES	NO	⩽15	NO	LumHER2-	IIIA	pT2	pN1	NO	79	81	YES
Pt31	57	NA	Local	IDC	3	YES	NO	NO	>15	NO	TN	IV	pT2	pN1	YES	56	11	YES
Pt32	72	YES	Local	IDC	2	NO	YES	NO	>15	NO	LumHER2-	IIIA	pT2	pN2	NO	151	55	NO
Pt35	92	YES	Local	IDC	3	YES	YES	YES	>15	NO	LumHER2-	IIIB	pT3	pN3a	YES	29	10	YES
Pt36	63	NA	Local	IDC	2	NO	NO	NO	>15	NO	TN	IIIB	pT1	pN2a	YES	42	21	YES
Pt38	81	YES	Local	IDC	3	NO	NO	NO	>15	NO	TN	IIIC	pT4b	pN1	YES	14	15	YES
Pt40	74	YES	Local	IDC	2	NO	YES	YES	>15	NO	LumHER2-	IV	NA	NA	NO	64	67	NO
Pt41	80	YES	Local	ILC	2	NO	YES	YES	>15	NO	LumHER2-	IIIB	pT4b	pN0	YES	53	55	NO
Pt47	72	YES	Distance	IDC	3	NO	NO	NO	>15	YES	HER2+	IIA	pT2	pN0	NO	29	6	YES
Pt48	61	YES	A distancia	CLI	1	NO	YES	NO	⩽15	NO	LumHER2-	NA	pT1c	NA	YES	105	40	NO
Pt50	29	NA	Local	CLI	2	NO	YES	NO	⩽15	NO	LumHER2-	IV	NA	NA	YES	127	120	NO

## Sheet: Table S3
	Genes
	TP53	PIK3CA	ESR1	NF1	RB1	ARID1A	ARID1B	CDH1	BRCA1	BRCA2	AKT1	ERBB2	NCOR1	ATR	CHD4	CASP8	KRAS	FGFR1	FGFR2	CTNNB1	TBX3	STARD3	GATA3	ATR	MKI67	SF3B1	MAP3K1	CTCF	COL1A1	SF3B1	MLH1	CSMD3	ERBB2	MYC	MDM4	CCND1	FGFR1
Pt1_Primary	M246K																						-421-422X
Pt1_Metastasis	M246K
Pt2_Primary	H179R																																	Amplification
Pt2_Metastasis	H179R																																	Amplification
Pt3_Primary																								KE147-148K*
Pt3_Metastasis		H1047R																						KE147-148K*
Pt4_Primary	C124*
Pt4_Metastasis	C124*																		L484Q															Amplification
Pt5_Primary	A307X			N1984S
Pt5_Metastasis	A307X			N1984S
Pt6_Primary
Pt6_Metastasis
Pt7_Primary	F134C																																	Amplification
Pt7_Metastasis	F134C									-775-776X															1864-X1865/1162-1163	N1209KX								Amplification
Pt8_Primary	R267P																																				Amplification
Pt8_Metastasis	R267P																																		Amplification		Amplification
Pt9_Primary	AP76-77X
Pt9_Metastasis	AP76-77X																			E155X
Pt10_Primary	R213*
Pt10_Metastasis	R213*																																	Amplification
Pt11_Primary	K132E
Pt11_Metastasis	K132E				G836C
Pt12_Primary		N345K				Q393*	P965L	Y754*													I289K
Pt12_Metastasis		N345K				Q393*	P965L	Y754*													I289K
Pt13_Primary								Q23*				L755S			R1162W																					Amplification
Pt13_Metastasis								Q23*				S310F				A100D
Pt14_Primary		H1047R/Y644H								R2494Q																							Amplification
Pt14_Metastasis		H1047R/Y644H
Pt16_Primary	R282W	E542K		I2681V										c.5559-1G>C																			Amplification	Amplification			Amplification
Pt16_Metastasis	R282W	E542K		I2681V										c.5559-1G>C			G12C																Amplification		Amplification	Amplification
Pt18_Primary		N345K																				R322*
Pt18_Metastasis		N345K																				R322*
Pt19_Primary		G1049R				Q439*/-1326-1327X		-1326-1327X		PSSDLY2992-2997PX
Pt19_Metastasis		G1049R								PSSDLY2992-2997PX																									Amplification
Pt20_Primary		Y644H									D46E																						Amplification
Pt20_Metastasis		Y644H									D46E																						Amplification
Pt21_Primary		H1047R																															Amplification
Pt21_Metastasis		H1047R																															Amplification	Amplification
Pt22_Primary
Pt22_Metastasis
Pt23_Primary
Pt23_Metastasis
Pt29_Primary		Y644H		S2018I							E17K																		P205A
Pt29_Metastasis		Y644H		S2018I							E17K																		P205A
Pt30_Primary											E17K
Pt30_Metastasis											E17K
Pt31_Primary	E346G/R248W																												R120*	A277V	c.790+1G>A
Pt31_Metastasis	E346G/R248W
Pt32_Primary														T1469A
Pt32_Metastasis														T1469A																			Polysomy
Pt35_Primary			E380Q
Pt35_Metastasis			E380Q
Pt36_Primary	P151R	Y644H
Pt36_Metastasis	P151R	Y644H/VGNRE105-109V
Pt38_Primary		L896M
Pt38_Metastasis	S90X	Q546K																											c.103+1G>A
Pt40_Primary
Pt40_Metastasis
Pt41_Primary		H1047R											P1419L																			I219M
Pt41_Metastasis		H1047R											P1419L																			I219M
Pt47_Primary	FRE341-343X																																Amplification
Pt47_Metastasis	FRE341-343X	Q356R							R618X/Q356R																								Amplification				Polysomy
Pt48_Primary		N345K						I566IX																			c.1505+1G>A
Pt48_Metastasis		N345K		D1481H				I566IX										R840*									c.1505+1G>A
Pt50_Primary		E453K																										L270P
Pt50_Metastasis		E453K																										L270P
